# Supplementary material for: The Cytotoxic Effect of Copper (II) Complexes with Halogenated 1,3-Disubstituted Arylthioureas on Cancer and Bacterial Cells
Source: Int J Mol Sci. 2021 Oct 22;22(21):11415. doi: 10.3390/ijms222111415 (PMC8584173; doi:10.3390/ijms222111415)
Supplement: Supplementary file 1 [file ijms-22-11415-s001.zip]

Archive with 1 entries (1 files):
- ijms-1400594-supplementary.pdf
